# Supplementary material for: Individual Differences in the Affective Experience of Writing a Gratitude Letter: Who Benefits Most?
Source: Behav Sci (Basel). 2026 Feb 5;16(2):232. doi: 10.3390/bs16020232 (PMC12937751; doi:10.3390/bs16020232)
Supplement: Supplementary file 1 [file behavsci-16-00232-s001.zip]

Archive with 6 entries (6 files):
- Supplementary Materials C- Vannoy et al., 2025. Gratitude Letter Coding Codebook.pdf
- __MACOSX/._Supplementary Materials C- Vannoy et al., 2025. Gratitude Letter Coding Codebook.pdf
- Supplementary Materials B - Vannoy et al., 2025. Quantitative Codebook.xlsx
- __MACOSX/._Supplementary Materials B - Vannoy et al., 2025. Quantitative Codebook.xlsx
- Supplementary Materials A - Vannoy et al., 2025. Links to Original Studies and Materials.pdf
- __MACOSX/._Supplementary Materials A - Vannoy et al., 2025. Links to Original Studies and Materials.pdf
