# Supplementary material for: Individual Differences in the Affective Experience of Writing a Gratitude Letter: Who Benefits Most?
Source: Behav Sci (Basel). 2026 Feb 5;16(2):232. doi: 10.3390/bs16020232 (PMC12937751; doi:10.3390/bs16020232)
Supplement: Supplementary file 1 [file behavsci-16-00232-s001.zip › Supplementary Materials B - Vannoy et al., 2025. Quantitative Codebook.xlsx]

## Sheet: S1.Overview of Original Studies
S1. Overview of Original Studies
Title	Shortened Name Used in Current Study to refer to the original studies	Authors / Publication Year	Original Study DOI	Original Study Conditions	Condition Selected for Current Study	Gratitude Letter Instructions	Target	Participant Type	Original Study Timepoints	Original Study Length	Original Study Field Dates
Are some ways of expressing gratitude more beneficial than others? Results from a randomized controlled experiment	Ways of Expressing Gratitude study	Regan, Walsh, Lyubomirsky (2022)	https://doi.org/10.1007/s42761-022-00160-3	(1) social gratitude letters (2) nonsocial gratitude letters (3) social gratitude lists (4) nonsocial gratitude list (5) unconstrained gratitude (5) active control	Social gratitude letters (non-shared)	There are many people in our lives, both close and distant, that we might be grateful about. Please take a moment to think back over the past several years of your life and remember an instance when someone did a kind act (or acts) for you for which you are extremely grateful. Think of the people – parents, children, spouses/partners, relatives, friends, neighbors, teachers, employers, and so on …	Unconstrained: parents, children, spouses/partners, relatives, friends, neighbors, teachers, employers, and so on	Australian Adults	T0 - Baseline T1-T6 - Activity T7 - Post T8- 1 Week Post 6 letters written	15 Days	1/6/19 (T0) to 2/14/19 (T8)
What is the optimal way to give thanks? Comparing the effects of gratitude expressed privately, one-to-one via text, or publicly on social media	Optimal Way to Give Thanks study	Walsh, Regan, Twenge, Lyubomirsky (2022)	https://doi.org/10.1007/s42761-022-00150-5	(1) private gratitude (2)1-to-1 gratitude (via txt message) (3) public gratitude (via social media) (4) active control	private gratitude	In our daily lives, we often thank people for both large and small things. However, it can sometimes be difficult to make time to express our gratitude more deeply. Today, we want you to write a letter of gratitude to someone who has done something for which you are extremely grateful. Please do not share your letter with this person or anyone else. Think of the people – partners, parents, siblin…	Unconstrained: partners, parents, siblings, relatives, friends, neighbors, mentors, and so on	Undergraduate Students	T0 - Baseline + Activity T1-T2 - Measures + Activity T3 - Post 3 letters written	4 timepoints; the study duration (i.e., how many days it took to complete the study) varied slightly by participant, lasting from 3 to 15 days (M = 4 days; SD = 1.35).	2/18/20 (T0) to 12/8/20 (T3)
The role of actors, targets, and witnesses: Examining gratitude exchanges in a social context - Actors Study	Thanking Parents study	Walsh, Regan, Lyubomirsky (2022)	https://doi.org/10.1080/17439760.2021.1991449	(1) Gratitude Shared (2) Gratitude Unshared (3) Activities Shared (4) Activities Unshared	Gratitude Unshared	T2_Stu_Grat.Letter Please take a moment to think back over the past several years of your life and remember an instance (or instances) when the parent or primary caregiver you recruited into this study did something to help you for which you are extremely grateful. For example, you may feel grateful to your parent or primary caregiver for helping you finish a school project, talking to you after …	Parents	Undergraduate Students	T0 - Baseline T1- Letter Writing T2 - Report on sharing experience 1 letter written	3 weeks (1 survey x week)	10/3/2016 (T0) to 3/13/17 (T2)

## Sheet: S2. Overview of Data Used 
S2. Overview of Data used in Present Study
Shortened Name Used in Current Study to refer to the original studies	Sample size of condition selected - Gratitude letter, not shared	Timepoints Used in Current Study	Data Cleaning	Final sample size used in current study
Ways of Expressing Gratitude study	167	T0 T1	Removed nine participants who did not complete T1 intervention (writing gratitude letter) and measures	158
Optimal Way to Give Thanks study	230	T0 T1	Pre-registered cleaning criteria noted the exclusion of respondents who selected 1 = No effort when asked “How much effort did you put into your assigned activity?” However, given present study's objectives, the respondent was retained	231
Thanking Parents study	102	T0 T1	Removed two participants who did not complete T1 intervention (writing gratitude letter) and measures Removed one participant whose responses were NA for all measures	99

## Sheet: S3. Codebook
S3. Codebook
	Current Study	Ways of Expressing Gratitude	Optimal Thanks	Thanking Parents
	New Variable Code	Variable Code	Variable Code	Variable Code
Demographics
Age	AGE	AGE	AGE	AGE
Generation	Generation	NA	NA	NA
Gen Z	1	NA	NA	NA
Millennial	2	NA	NA	NA
Gen X	3	NA	NA	NA
Boomer	4	NA	NA	NA
Silent	5	NA	NA	NA
Gender Assigned at Birth	SEX	SEX	SEX	SEX
Male	0	1	1	1
Female	1	2	2	2
Other	2		3	NA
Ethnicity	ETHNIC_Comb & ETHNIC_CombCode	Ethnicity	Ethnicity	Ethnicity
White/Caucasian	1 - White	1	3	5
Black/African	2 - Black	3	2	3
Hispanic/Latino	3 - Hispanic	4	1	6
Asian	4 - Asian	2	4	2
Native (AU, HW, American)	5 - Other	5,6,7	5,6	1, 4,
More than one / Other	5 - Other	8	7,8	7, 8
Marital Status	RELATION	RELATION	RELATION	MaritalStatus
Single, not in a relationship	1 - Single	1	1	NA
In a relationship	2 - In a relationship	2	2	NA
Cohabiting//living together	3 - Cohabiting	3	3	NA
Single(status not specified)	4 - SingleND	NA	NA	1
Married	5 - Married	4	4	2
Divorced/separated	6 - Separated	5	5	3
Widowed	7 - Widowed	6	6	4
Gratitude		7pt. Scale	7pt. Scale	7pt. Scale
I am grateful to a wide variety of people currently in my life.	GQ6_1	GQ6_4	GQ61	Stu.GQ6T_4
I find myself more able to appreciate the people, events, and situations that have been part of my life history.	GQ6_2	GQ6_5	GQ62	Stu.GQ6T_5
Positive Affect		7pt. Scale	7pt. Scale	7pt. Scale - 0 to 6
Happy	AAS_PA_1	AAS_1	PosAff1_AAS1	Stu.AAS_1
Pleased	AAS_PA_2	AAS_3	PosAff2_AAS3	_tu.AAS_3
Joyful	AAS_PA_3	AAS_7	PosAff3_AAS7	Stu.AAS_7
Enjoyment	AAS_PA_4	AAS_9	PosAff4_AAS9	Stu.AAS_9
Negative Affect		7pt. Scale	7pt. Scale	7pt. Scale - 0 to 6
Unhappy	AAS_NA_1	AAS_8	NegAff5_AAS8	Stu.AAS_8
Worried/Anxious	AAS_NA_2	AAS_2	NegAff1_AAS2	Stu.AAS_2
Angry/Hostile	AAS_NA_3	AAS_4	NegAff2_AAS4	Stu.AAS_4
Frustrated	AAS_NA_4	AAS_5	NegAff3_AAS5	Stu.AAS_5
Depressed/Blue	AAS_NA_5	AAS_6	NegAff4_AAS6	Stu.AAS_6
Gratitude Relevant Negative Affect		7pt. Scale	7pt. Scale	7pt. Scale - 0 to 6
Indebted	AAS_GNA_1	AAS_15	AAS13_indebted	Stu.AAS_14
Guilty	AAS_GNA_2	AAS_18	AAS15_guilty	Stu.AAS_10
Embarrassed	AAS_GNA_3	AAS_16	AAS17_embarassed	Stu.AAS_11
Uncomfortable	AAS_GNA_4	AAS_17	AAS16_uncomfortable	Stu.AAS_12
Ashamed	AAS_GNA_5	AAS_19	AAS14_ashamed	Stu.AAS_13
Elevation		7pt. Scale	7pt. Scale	7pt. Scale
Moved	ELEV_1	TELEV_1	Elevation1	Stu.Elevation (1)
Uplifted	ELEV_2	ELEV_2	Elevation2	Stu.Elevation (2)
Optimistic about humanity	ELEV_3	ELEV_3	Elevation3	Stu.Elevation (3)
A warm feeling in your chest	ELEV_4	ELEV_4	Elevation4	Stu.Elevation (4)
A desire to help others	ELEV_5	ELEV_5	Elevation5	Stu.Elevation (6)
A desire to become a better person	ELEV_6	ELEV_6	Elevation6	Stu.Elevation (7)
Effort (Due Diligence)		7pt. Scale	7pt. Scale	7pt. Scale
Effort		Effort	C1check3	Stu.Diligence_5
Personality		5pt. Scale	5pt. Scale	7pt. Scale
Personality (Variable Name)		BFI2XS	BFI2XS	TIPI
E Tends to be quiet.	BFI_1_E	BFI_1_E	Extrav_BFI2XS1	Did not use in analyses.
A Is compassionate, has a soft heart.	BFI_2_A	BFI_2_A	Agree_BFI2XS2
C Tends to be disorganized.	BFI_3_C	BFI_3_C	Consci_BFI2XS3
N Worries a lot.	BFI_4_N	BFI_4_N	Neurot_BFI2XS4
O Is fascinated by art, music, or literature.	BFI_5_O	BFI_5_O	Open_BFI2XS5
E Is dominant, acts as a leader.	BFI_6_E	BFI_6_E	Extrav_BFI2XS6
A Is sometimes rude to others.	BFI_7_A	BFI_7_A	Agree_BFI2XS7
C Has difficulty getting started on tasks.	BFI_8_C	BFI_8_C	Consci_BFI2XS8
N Tends to feel depressed, blue.	BFI_9_N	BFI_9_N	Neurot_BFI2XS9
O Has little interest in abstract ideas.	BFI_10_O	BFI_10_0	Open_BFI2XS10
E Is full of energy.	BFI_11_E	BFI_11_E	Extrav_BFI2XS11
A Assumes the best out of people.	BFI_12_A	BFI_12_A	Agree_BFI2XS12
C Is reliable, can always be counted on.	BFI_13_C	BFI_13_C	Consci_BFI2XS13
N Is emotionally stable, not easily upset.	BFI_14_N	BFI_14_N	Neurot_BFI2XS14
O Is original, comes up with new ideas.	BFI_15_O	BFI_15_O	Open_BFI2XS15

## Sheet: S4. Trait Gratitude
S4. Question Wording Per Study - Trait Gratitude
Ways of Expressing Gratitude		Optimal Thanks		Thanking Parents
Please indicate the extent to which you agree with each statement below using the scale provided. Each statement should be rated as to how you have felt lately/in the past week (last 7 days).		Please indicate the extent to which you agree with each statement below using the scale provided. Each statement should be rated as to how you are feeling today.		Please indicate the extent to which you agree with each statement below using the scale provided. Each statement should be rated as to how you have felt lately/in the past week.
7PT scale - all labeled agree to disagree		7PT scale - all labeled agree to disagree		7PT scale - all labeled agree to disagree
Items included in current study:
I am grateful to a wide variety of people currently in my life.		I am grateful to a wide variety of people currently in my life.		I am grateful to a wide variety of people currently in my life.
Over the past week, I find myself more able to appreciate the people, events, and situations that have been part of my life history.		I find myself more able to appreciate the people, events, and situations that have been part of my life history.		Right now, I find myself more able to appreciate the people, events, and situations that have been part of my life history.

## Sheet: S5. Affect
S5. Question Wording Per Study - Affect
Ways of Expressing Gratitude		Optimal Thanks		Thanking Parents
PRE-TEST: Using the 7-point scale below, please indicate the extent to which you have felt this way in the past week (last 7 days):		PRE-TEST: Using the 7-point scale below, please indicate the extent to which you are feeling this way today:		PRE-TEST: Using the 7-point scale below, please indicate the extent to which you feel this way right now:
POST-TEST: Using the 7-point scale below, please indicate the extent to which you feel this way RIGHT NOW.		POST-TEST - Same as pre-test		POST-TEST - Same as pre-test
7PT scale - all labeled extremely to not at all (1 to 7)		7PT scale - all labeled extremely to not at all (1 to 7)		7PT scale - all labeled extremely to not at all (0 to 6)
Items included in current study:
Happy		Happy		Happy
Pleased		Pleased		Pleased
Joyful		Joyful		Joyful
Enjoyment/Fun		Enjoyment/Fun		Enjoyment/Fun
Unhappy		Unhappy		Unhappy
Worried/Anxious		Worried/Anxious		Worried/Anxious
Angry/Hostile		Angry/Hostile		Angry/Hostile
Frustrated		Frustrated		Frustrated
Depressed/Blue		Depressed/Blue		Depressed/Blue
Guilty		Guilty		Guilty
Indebted		Indebted		Indebted
Embarrassed		Embarrassed		Embarrassed
Uncomfortable		Uncomfortable		Uncomfortable
Ashamed		Ashamed		Ashamed

## Sheet: S6. Elevation
S6. Question Wording Per Study - Elevation
Ways of Expressing Gratitude		Optimal Thanks		Thanking Parents
PRE-TEST: Using the 7-point scale below, please indicate the extent to which you have felt this way in the past week (last 7 days):		PRE-TEST: Please indicate how you are feeling today.		PRE-TEST: Please answer the following questions based on how you feel right this moment.
POST-TEST: Using the 7-point scale below, please indicate the extent to which you feel this way RIGHT NOW.		POST-TEST - Same as pre-test		POST-TEST - Same as pre-test
7PT scale - only ends and middle labeled - do not feel at all; feel moderately; feel very strongly		7PT scale - only ends and middle labeled - do not feel at all; feel moderately; feel very strongly		7PT scale - only ends and middle labeled - do not feel at all; feel moderately; feel very strongly
Items included in current study:
Moved		Moved		Moved
Uplifted		Uplifted		Uplifted
Optimistic about humanity		Optimistic about humanity		Optimistic about humanity
A warm feeling in your chest		A warm feeling in your chest		A warm feeling in your chest
A desire to help others		A desire to help others		A desire to help others
A desire to become a better person		A desire to become a better person		A desire to become a better person

## Sheet: S7. Effort
S7. Question Wording Per Study - Effort
Ways of Expressing Gratitude		Optimal Thanks		Thanking Parents
During this study, how much effort did you put into your daily writing activities?		How much effort did you put into writing the letter of gratitude?		Please select the point on the scale for each statement to indicate the extent to which you agree or disagree with the statement. - I put forth my best effort in responding to this survey.
7PT scale - only ends labeled not a lot of effort; A moderate amount of effort; A great deal of effort		7PT scale - only ends and middle labeled no effort; A moderate amount of effort; A great deal of effort		7PT scale - all labeled strongly agree to strongly disagree

## Sheet: S8. Demographics
S8. Question Wording Per Study - Demographics
Ways of Expressing Gratitude		Optimal Thanks		Thanking Parents
Age
Please complete the following information. Your age: (Open ended)		Please complete the following information. Your age: (Open ended)		Age: (Open ended)
SEX
Please complete the following information. Sex/Gender:		Please complete the following information. Sex/Gender:		Gender:
Male		Male		Male
Female		Female		Female
Other (specify)		Other (specify)
Ethnicity
Please select all that apply		Select one		Select one
White/Caucasian		Hispanic/Latino		American Indian or Alaskan Native
Asian		Black/African American		Asian
Black/African		White/Caucasian		Black or African American
Hispanic/Latino		Asian		Hawaiian or Pacific Islander
Australian Aboriginal		Native Hawaiian or other Pacific Islander		White or Caucasian
Torres Strait Islander		Native American/Alaskan Native		Hispanic or Latino(a)
Pacific Islander		More than one		More than one
Other (please specify)		Other		Other
Relationship Status
What is your relationship status?		What is your relationship status?
Single, not in a relationship		Single, not in a relationship		Single
In a relationship		In a relationship		Married
Cohabitating/living together		Cohabitating		Divorced/separated
Married		Married		Widowed
Divorced/separated		Divorced/separated
Widowed		Widowed

## Sheet: S9. Personality
S9. Question Wording Per Study - Personality
Ways of Expressing Gratitude		Optimal Thanks
Here are a number of characteristics that may or may not apply to you. For example, do you agree that you are someone who likes to spend time with others? Please use the scale below to indicate the extent to which you agree or disagree with each statement.		Here are a number of characteristics that may or may not apply to you. For example, do you agree that you are someone who likes to spend time with others? Please use the scale below to indicate the extent to which you agree or disagree with each statement. I am someone who...
5PT scale - all labeled agree strongly to disagree strongly		5PT scale - all labeled agree strongly to disagree strongly
Items included in current study:
E Tends to be quiet.		E Tends to be quiet.
A Is compassionate, has a soft heart.		A Is compassionate, has a soft heart.
C Tends to be disorganized.		C Tends to be disorganized.
N Worries a lot.		N Worries a lot.
O Is fascinated by art, music, or literature.		O Is fascinated by art, music, or literature.
E Is dominant, acts as a leader.		E Is dominant, acts as a leader.
A Is sometimes rude to others.		A Is sometimes rude to others.
C Has difficulty getting started on tasks.		C Has difficulty getting started on tasks.
N Tends to feel depressed, blue.		N Tends to feel depressed, blue.
0 Has little interest in abstract ideas.		0 Has little interest in abstract ideas.
E Is full of energy.		E Is full of energy.
A Assumes the best out of people.		A Assumes the best out of people.
C Is reliable, can always be counted on.		C Is reliable, can always be counted on.
N Is emotionally stable, not easily upset.		N Is emotionally stable, not easily upset.
O Is original, comes up with new ideas.		O Is original, comes up with new ideas.
